# Supplementary material for: Antennal transcriptomic analysis of carboxylesterases and glutathione S-transferases associated with odorant degradation in the tea gray geometrid, Ectropis grisescens (Lepidoptera, Geometridae)
Source: Front Physiol. 2023 Apr 4;14:1183610. doi: 10.3389/fphys.2023.1183610 (PMC10110894; doi:10.3389/fphys.2023.1183610)
Supplement: Supplementary file 1 [file Table2.XLSX]

## Sheet: Sheet1
Table S5 The amino acid identity of the EgriCXEs
	EgriCXE1	EgriCXE2	EgriCXE3	EgriCXE4	EgriCXE5	EgriCXE6	EgriCXE8	EgriCXE9	EgriCXE11	EgriCXE13	EgriCXE15	EgriCXE17	EgriCXE18	EgriCXE19	EgriCXE20	EgriCXE21	EgriCXE22	EgriCXE24	EgriCXE25	EgriCXE26	EgriCXE27	EgriCXE29	EgriCXE30	EgriCXE32	EgriCXE33	EgriCXE34	EgriCXE36	EgriCXE37
EgriCXE1	100
EgriCXE2	23.65	100
EgriCXE3	29.24	23.89	100
EgriCXE4	24.91	57.82	23.89	100
EgriCXE5	26.95	20.03	27.38	21.82	100
EgriCXE6	29.41	19.97	22.55	21.32	18.92	100
EgriCXE8	28.47	21.27	25.23	21.2	22.35	20.35	100
EgriCXE9	24.4	20.56	28.9	20.59	23.59	21.82	20.71	100
EgriCXE11	28.32	22.32	33.21	24.55	26.03	23.55	26.44	29.93	100
EgriCXE13	29.48	23.76	28.95	23.89	27.59	23.76	22.93	25.73	25.52	100
EgriCXE15	13.64	11	10.15	11.45	8.91	12.34	17.04	9.27	12.6	9.05	100
EgriCXE17	37.72	21.84	31.24	22.46	25.86	23.39	33.47	27.45	28.44	25.18	10.3	100
EgriCXE18	40.7	27.95	33.63	28.21	25.99	25.52	41.73	26.57	31.78	27.16	10.11	36.68	100
EgriCXE19	23.06	19.35	24.17	18.4	21.6	20.03	18.23	21.53	21.54	21.97	10.13	21.88	25.12	100
EgriCXE20	38.62	22.36	32.77	25	25.54	24.08	34.39	26.43	31.77	26.6	12.1	47.14	36.4	22.15	100
EgriCXE21	29.18	24.56	26.12	23.99	22.85	26.4	23.48	25.86	28.32	25.44	9.04	26.43	31.4	21.59	26.05	100
EgriCXE22	30.51	21.93	25.39	23.34	23.71	26.32	24.7	23.21	27.47	25.56	13.28	25.52	30.03	23.71	27.95	54.53	100
EgriCXE24	32.49	24.56	38.85	25.39	27.73	24.07	24.69	27.55	32.29	30.41	12.1	29.62	34.09	23.58	33.22	29.43	27.35	100
EgriCXE25	31.99	24.22	39.1	24	26.87	25.54	25.65	27.36	32.99	29.97	9.82	28.99	34.61	25.16	31.01	28.52	26.06	51.3	100
EgriCXE26	32.64	24.14	41.98	23.83	27.93	26.03	26.27	29.38	35.63	27.82	7.84	31.77	34.6	24.55	36.11	27.78	26.94	38	40.42	100
EgriCXE27	28.2	19.92	54.77	20.57	25.58	22.38	24.54	26.6	32.78	26.54	11	30	30.69	21.28	31.53	25.78	23.5	34.73	39.2	40.87	100
EgriCXE29	28.33	24.87	57.92	23.55	29.51	22.89	23.68	26.87	29.91	27.05	13.08	29.2	31.81	23.35	32.22	26.76	27.03	36.35	40.66	37.68	52.56	100
EgriCXE30	23.73	19.75	50.46	18.64	20.53	17.93	15.41	14.73	25.37	22.22	17.91	29.63	26.4	17.5	30.49	19.79	22.72	29.82	30.38	31.27	45.72	50	100
EgriCXE32	18.87	11.27	19.56	16.28	10.45	16.11	15.41	15.4	16.64	18.39	12.6	19.2	17.68	11.02	18.2	11.88	12.76	17.02	16.48	16.39	16.69	16.88	16.83	100
EgriCXE33	26.55	24.87	30.93	26.69	27.99	20.95	21.65	28.45	29.2	31.7	9.86	28.98	27.63	24.31	28.06	25.26	25.47	30.29	29.16	30.69	27.24	28.3	22.44	18.79	100
EgriCXE34	25.68	22.96	29.47	21.82	22.47	24.57	22.01	60.11	28.85	26.77	8.88	25.97	27.65	23.25	27.64	26.11	24.15	28.11	26.64	27.54	27.24	27.29	22.36	14.43	26	100
EgriCXE36	30	24.73	30.57	23.34	28.17	23.54	26.58	27.48	41.34	27.75	9.31	30.35	32.25	21.94	33.46	26.71	27.93	34.32	33.51	33.89	31.73	29.49	22.55	17.18	30.39	28.2	100
EgriCXE37	19.84	16.26	23.33	16.69	18.95	19.84	14.38	18.42	19.49	20.65	10.88	16.43	21.03	20.55	18.92	18.83	17.55	21.04	20.34	21.05	20.19	21.91	16.69	15.03	20.26	19.07	19.27	100
